# Supplementary material for: Faecalibacterium prausnitzii prevents age-related heart failure by suppressing ferroptosis in cardiomyocytes through butyrate-mediated LCN2 regulation
Source: Gut Microbes. 2025 May 13;17(1):2505119. doi: 10.1080/19490976.2025.2505119 (PMC12080280; doi:10.1080/19490976.2025.2505119)
Supplement: Supplemental Material [file KGMI_A_2505119_SM8129.zip]

Archive with 2 entries (2 files):
- Supplementary_Materials_of_Original_Data.docx
- supplementary_material clean.docx
